# Supplementary material for: Distinct Pools of Non-Glycolytic Substrates Differentiate Brain Regions and Prime Region-Specific Responses of Mitochondria
Source: PLoS One. 2013 Jul 17;8(7):e68831. doi: 10.1371/journal.pone.0068831 (PMC3714274; doi:10.1371/journal.pone.0068831)
Supplement: File S1 — Contains: Table S1, S2, S3. (XLSX) [file pone.0068831.s010.xlsx]

## Sheet: Table S1
My Name	Kegg	Pubchem	HMDB name	HMDB ID
zymosterol	C05437	92746	Zymosterol	HMDB06271
xylitol	C00379	6912	D-Xylitol	HMDB02917
xanthine	C00385	1188	Xanthine	HMDB00292
valine	C00183	6287	L-Valine	HMDB00883
uridine	C00299	6029	Uridine	HMDB00296
urea	C00086	1176	Urea	HMDB00294
uracil	C00106	1174	Uracil	HMDB00300
tyrosine	C00082	6057	L-Tyrosine	HMDB00158
tryptophan mixed spectrum	C00078	6305	L-Tryptophan	HMDB00929
tocopherol alpha	C02477	14985	Alpha-Tocopherol	HMDB01893
thymine	C00178	1135	Thymine	HMDB00262
threonine	C00188	6288	L-Threonine	HMDB00167
threonic acid	C01620	439535	Threonic acid	HMDB00943
taurine	C00245	1123	Taurine	HMDB00251
sucrose	C00089	5988	Sucrose	HMDB00258
succinic acid	C00042	1110	Succinic acid	HMDB00254
stigmasterol	C05442	5280794	Stigmasterol	HMDB00937
stearic acid	C01530	5281	Stearic acid	HMDB00827
squalene	C00751	638072	Squalene	HMDB00256
spermine	C00750	1103	Spermine	HMDB01256
spermidine	C00315	1102	Spermidine	HMDB01257
sorbitol	C00794	5780	Sorbitol	HMDB00247
serine	C00065	5951	L-Serine	HMDB00187
salicylaldehyde	C06202	6998	Salicylaldehyde	METPA0787
ribonic acid	C01685	5460677	Ribonic acid	HMDB00867
ribitol	C00474	827	Ribitol	HMDB00508
pyrophosphate	C00013	1023	Pyrophosphate	HMDB00250
pyrazine 2,5-dihydroxy	NA	15532987	pyrazine	NA
putrescine	C00134	1045	Putrescine	HMDB01414
putreanine	NA	161506	Putreanine	HMDB06078
pseudo uridine	C02067	15047	Pseudouridine	HMDB00767
proline	C00148	145742	L-Proline	HMDB00162
pipecolic acid	C00408	439227	Pipecolic acid	HMDB00070
phosphoric acid	C00009	1004	Phosphate	HMDB01429
phosphoethanolamine	C00346	1015	O-Phosphoethanolamine	HMDB00224
phenylalanine	C00079	6140	L-Phenylalanine	HMDB00159
pelargonic acid	C01601	8158	Pelargonic acid	HMDB00847
pantothenic acid	C00864	6613	Pantothenic acid	HMDB00210
palmitoleic acid	C08362	445638	Palmitoleic acid	HMDB03229
palmitic acid	C00249	985	Palmitic acid	HMDB00220
oxoproline	C01879	7405	Pyroglutamic acid	HMDB00267
oxalic acid	C00209	971	Oxalic acid	HMDB02329
ornithine	C00077	6262	Ornithine	HMDB00214
oleic acid	C00712	445639	Oleic acid	HMDB00207
oleamide	NA	5283387	Oleamide	HMDB02117
octadecanol	D01924	8221	Octadecanol	HMDB02350
nonadecanoic acid	C16535	12591	Nonadecanoic acid	HMDB00772
nicotinamide	C00153	936	Niacinamide	HMDB01406
N-acetyl-D-mannosamine	C00645	65150	N-Acetylmannosamine	HMDB01129
N-acetylaspartic acid	C01042	65065	N-Acetyl-L-aspartic acid	HMDB00812
myristic acid	C06424	11005	Myristic acid	HMDB00806
monopalmitin-1-glyceride	NA	14900	monopalmitin-1-glyceride	NA
monoolein	NA	5283468	monoolein	NA
monomyristin	NA	79050	monomyristin	NA
methylhexadecanoic acid	NA	10465	Heptadecanoic acid	HMDB02259
methionine	C00073	6137	L-Methionine	HMDB00696
methanolphosphate	NA	13130	methanolphosphate	NA
melibiose	C05402	11458	Melibiose	HMDB00048
mannose-6-phosphate	C00275	65127	Mannose 6-phosphate	HMDB01078
mannitol	C00392	6251	Mannitol	HMDB00765
maltose	C01971	6255	D-Maltose	HMDB00163
malic acid	C00149	222656	L-Malic acid	HMDB00156
lyxose	NA	65550	lyxose	NA
lysine	C00047	5962	L-Lysine	HMDB00182
linoleic acid	C01595	5280450	Linoleic acid	HMDB00673
levoglucosan	NA	2724705	levoglucosan	NA
leucine	C00123	6106	L-Leucine	HMDB00687
lathosterol	C01189	65728	Lathosterol	HMDB01170
lactic acid	C00186	612	L-Lactic acid	HMDB00190
isothreonic acid	NA	151152	isothreonic acid	NA
isoleucine	C00407	6306	L-Isoleucine	HMDB00172
isocitric acid	C00311	5318532	Isocitric acid	HMDB00193
inulobiose	C01711	439552	inulobiose	NA
inositol myo-	C00137	892	Myoinositol	HMDB00211
inosine 5'-monophosphate	C00130	8582	Inosinic acid	HMDB00175
inosine	C00294	6021	Inosine	HMDB00195
idonic acid	NA	193325	idonic acid	NA
icosenoic acid	C16526	5282767	Icosenoic acid	METPA1318
hypoxanthine	C00262	790	Hypoxanthine	HMDB00157
hydroxylamine	C00192	787	Hydroxylamine	HMDB03338
homoserine	C00263	12647	L-Homoserine	HMDB00719
homocystine	C01817	439579	DL-Homocystine	HMDB00575
guanosine	C00387	6802	Guanosine	HMDB00133
glycolic acid	C00160	757	Glycolic acid	HMDB00115
glycine	C00037	750	Glycine	HMDB00123
glycerol-alpha-phosphate	C00093	754	Glycerol 3-phosphate	HMDB00126
glycerol-3-galactoside	C05401	656504	Galactosylglycerol	HMDB06790
glycerol	C00116	753	Glycerol	HMDB00131
glyceric acid	C00258	439194	Glyceric acid	HMDB00139
glutamine	C00064	5961	L-Glutamine	HMDB00641
glutamic acid	C00025	33032	L-Glutamic acid	HMDB00148
glucose-6-phosphate	C00668	5958	Glucose 6-phosphate	HMDB01401
glucose-1-phosphate	C00103	65533	Glucose 1-phosphate	HMDB01586
glucose	C00267	5793	Alpha-D-Glucose	HMDB03345
galactose-6-phosphate	C00446	99058	Galactose 1-phosphate	HMDB00645
galactinol	C01235	439451	Galactinol	HMDB05826
GABA	C00334	119	Gamma-Aminobutyric acid	HMDB00112
fumaric acid	C00122	444972	Fumaric acid	HMDB00134
fucose 1 + rhamnose	C00507	25310	Rhamnose	HMDB00849
fucose	C01019	94270	L-Fucose	HMDB00174
fructose-6-phosphate	C05345	69507	Beta-D-Fructose 6-phosphate	HMDB03971
fructose	C00095	5984	D-Fructose	HMDB00660
FAD	C00016	643975	FAD	HMDB01248
erythronic acid lactone	NA	5325915	Erythrono-1,4-lactone	HMDB00349
erythritol	C00503	222285	Erythritol	HMDB02994
enolpyruvate	C00022	1060	Pyruvic acid	HMDB00243
elaidic acid	C01712	5282749	Elaidic acid	HMDB00573
dehydroascorbate	C05422	835	Dehydroascorbate	METPA0591
cytidine-5'-diphosphate	C00112	290	CDP	HMDB01546
cytidine	C00475	6175	Cytidine	HMDB00089
cystine	C00491	67678	L-Cystine	HMDB00192
cysteine-glycine	C01419	439498	Cysteinylglycine	HMDB00078
cysteine	C00097	594	L-Cysteine	HMDB00574
cystathionine	C02291	439258	L-Cystathionine	HMDB00099
creatinine	C00791	588	Creatinine	HMDB00562
conduritol-beta-epoxide	NA	119054	conduritol-beta-epoxide	NA
citrulline	C00327	9750	Citrulline	HMDB00904
citric acid	C00158	311	Citric acid	HMDB00094
cholesterol	C00187	5997	Cholesterol	HMDB00067
capric acid	C01571	2969	Capric acid	HMDB00511
butyrolactam	C11118	12025	2-Pyrrolidinone	HMDB02039
beta-sitosterol	C01753	222284	Beta-Sitosterol	HMDB00852
beta-mannosylglycerate	NA	25201212	beta-mannosylglycerate	NA
beta-alanine	C00099	239	Beta-Alanine	HMDB00056
aspartic acid	C00049	5960	L-Aspartic acid	HMDB00191
asparagine dehydrated	C00152	236	L-Asparagine	HMDB00168
ascorbic acid	C00072	5785	Ascorbic acid	HMDB00044
arginine + ornithine	C00062	232	L-Arginine	HMDB00517
arachidonic acid isomer	NA	5312542	arachidonic acid isomer	NA
arachidonic acid	C00219	444899	Arachidonic acid	HMDB01043
arachidic acid	C06425	10467	Arachidic acid	HMDB02212
arabitol	C01904	94154	D-Arabitol	HMDB00568
aminomalonic acid	C00872	100714	Aminomalonic acid	HMDB01147
alanine	C00041	5950	L-Alanine	HMDB00161
adenosine-5-monophosphate	C00020	452850	Adenosine monophosphate	HMDB00045
adenosine	C00212	60961	Adenosine	HMDB00050
aconitic acid	C00417	309	cis-Aconitic acid	HMDB00072
acetophenone	C07113	7410	acetophenone	NA
5-methoxytryptamine	C05659	1833	5-Methoxytryptamine	HMDB04095
5,6-dihydrouracil	C00429	649	Dihydrouracil	HMDB00076
3-phosphoglycerate	C00197	724	3-Phospho-D-glycerate	METPA0014
3-hydroxypyridine	NA	7971	3-hydroxypyridine	NA
3-hydroxybutanoic acid	C05984	11266	2-Hydroxybutyric acid	HMDB00008
3-hydroxy-3-indoleacetic acid	C05635	1826	5-Hydroxyindoleacetic acid	HMDB00763
3,4-dihydroxyphenylacetic acid	C01161	547	3,4-Dihydroxybenzeneacetic acid	HMDB01336
2-monostearin	NA	24832088	2-monostearin	NA
2-monopalmitin	NA	123409	2-monopalmitin	NA
2-monoolein	C02112	5319879	2-monoolein	NA
2-ketoglucose dimethylacetal	NA	159630	2-ketoglucose dimethylacetal	NA
2-hydroxyvaleric acid	NA	98009	2-Hydroxyvaleric acid	HMDB01863
2-hydroxyglutaric acid	C02630	43	2-Hydroxyglutarate	METPA0311
2-deoxyerythritol	NA	18302	2-deoxyerythritol	NA
2-aminoadipic acid	C00956	469	Aminoadipic acid	HMDB00510
1-monostearin	D01947	24699	1-monostearin	NA
1-methylinosine	NA	65095	1-Methylinosine	HMDB02721
1-hexadecanol	C00823	2682	1-Hexadecanol	HMDB03424
1,5-anhydroglucitol	C07326	64960	1,5-Anhydrosorbitol	HMDB02712
1,2,4-benzenetriol	C02814	10787	Benzene-1,2,4-triol	METPA0328

## Sheet: Table S2
Cortex	Compound	abundance		Striatum	Compound	abundance		Hippocampus	Compound	abundance		Cerebellum	Compound		abundance
	glycerol	Up			pyrophosphate	Up			pyrophosphate	Up			homocystine		Up
	inositol myo-	Up			lathosterol	Up			3-hydroxy-3-indoleacetic acid	Up			glutamine		Up
	salicylaldehyde	Up			hydroxylamine	Up			taurine	Up			arginine + ornithine		Up
	alanine	Up			phosphoethanolamine	Up			ribonic acid	Up			glycine		Up
	proline	Up			pipecolic acid	Up			oxalic acid	Up			2-aminoadipic acid		Up
	cysteine-glycine	Up			3,4-dihydroxyphenylacetic acid	Up			pelargonic acid	Up			lysine		Up
	leucine	Up			1-monostearin	Up			octadecanol	Up			N-acetylaspartic acid		Up
	isothreonic acid	Up			pelargonic acid	Up			myristic acid	Up			cystathionine		Up
	lactic acid	Up			monopalmitin-1-glyceride	Up			monomyristin	Up			spermine		Up
	pyruvate	Up			methylhexadecanoic acid	Up			palmitic acid	Up			putrescine		Up
	3-hydroxybutanoic acid	Up			arachidic acid	Up			methylhexadecanoic acid	Up			putreanine		Up
	inosine	Up			monomyristin	Up			1-monostearin	Up			citrulline		Up
	inosine 5'-monophosphate	Up			octadecanol	Up			monopalmitin-1-glyceride	Up			spermidine		Up
	pseudo uridine	Up			glucose-6-phosphate	Up			2-monostearin	Up			pantothenic acid		Up
	guanosine	Up			2-hydroxyglutaric acid	Up			2-monopalmitin	Up			acetophenone		Up
	uridine	Up			zymosterol	Up			glucose-6-phosphate	Up			inosine 5'-monophosphate		Up
	5,6-dihydrouracil	Up			stigmasterol	Up			fructose	Up			cytidine-5'-diphosphate		Up
	cytidine	Up			beta-sitosterol	Up			glucose	Up			melibiose		Up
	1,5-anhydroglucitol	Up			idonic acid	Up			3-phosphoglycerate	Up			3-hydroxy-3-indoleacetic acid		Down
	levoglucosan	Up			aconitic acid	Up			fructose-6-phosphate	Up			leucine		Down
	beta-mannosylglycerate minor	Up			cysteine-glycine	Down			FAD	Up			glutamic acid		Down
	erythritol	Up			N-acetylaspartic acid	Down			sucrose	Up			proline		Down
	ribitol	Up			putreanine NIST	Down			maltose	Up			isothreonic acid		Down
	dehydroascorbate	Up			2-hydroxyvaleric acid	Down			fucose	Up			ribonic acid		Down
	pyrophosphate	Down			pantothenic acid	Down			galactinol	Up			oleic acid		Down
	pyrazine 2,5-dihydroxy	Down			acetophenone NIST	Down			tocopherol alpha	Up			arachidonic acid isomer		Down
	aminomalonic acid	Down			cytidine-5'-diphosphate	Down			tyrosine	Down			arachidonic acid		Down
	glycine	Down			inosine 5'-monophosphate	Down			glutamine	Down			glucose		Down
	hydroxylamine	Down			cytidine	Down			homocystine	Down			glycolic acid		Down
	ornithine	Down			uridine	Down			2-aminoadipic acid	Down			uracil		Down
	myristic acid	Down			guanosine	Down			N-acetylaspartic acid	Down			xanthine		Down
	1-monostearin	Down			adenosine-5-monophosphate	Down			inosine 5'-monophosphate	Down			beta-sitosterol		Down
	icosenoic acid	Down			galactose-6-phosphate	Down			lyxose	Down			N-acetyl-D-mannosamine major		Down
	1-hexadecanol	Down			ascorbic acid	Down							levoglucosan		Down
	2-monostearin	Down											sorbitol		Down
	monopalmitin-1-glyceride	Down											tocopherol alpha		Down
	zymosterol	Down
	idonic acid	Down
	galactinol	Down

## Sheet: Table S3
Cerebellum	comound	abundance		Hippocampus	comound	abundance		Striatum	comound	abundance		Cortex	comound	abundance
	tyrosine	UP			zymosterol	UP			beta-alanine	UP			beta-mannosylglycerate	UP
	lyxose	UP			glucose-6-phosphate	UP			2-monostearin	UP			pseudo uridine	UP
	inosine 5'-monophosphate	UP			palmitic acid	UP			glucose-6-phosphate	UP			proline	UP
	glutamine	UP			sorbitol	UP			aconitic acid	UP			arachidonic acid	UP
	putrescine	UP			methylhexadecanoic acid	UP			methylhexadecanoic acid	UP			levoglucosan	UP
	N-acetylaspartic acid	UP			myristic acid	UP			1-monostearin	UP			3-hydroxybutanoic acid	UP
	glycine	UP			pyrophosphate	UP			monopalmitin-1-glyceride	UP			guanosine	UP
	2-aminoadipic acid	UP			fucose	UP			arachidic acid	UP			alanine	UP
	conduritol-beta-epoxide	UP			3-hydroxy-3-indoleacetic acid	UP			hydroxylamine	UP			uridine	UP
	arginine + ornithine	UP			maltose	UP			octadecanol	UP			cytidine	UP
	putreanine	UP			galactinol	UP			pyrophosphate	UP			homoserine	UP
	melibiose	UP			monomyristin	UP			pipecolic acid	UP			glycerol	UP
	cytidine-5'-diphosphate	UP			1-monostearin	UP			idonic acid	UP			isoleucine	UP
	lysine	UP			fructose	UP			monomyristin	UP			erythritol	UP
	spermidine	UP			monopalmitin-1-glyceride	UP			zymosterol	UP			phenylalanine	UP
	pantothenic acid	UP			taurine	UP			lathosterol	UP			5,6-dihydrouracil	UP
	acetophenone	UP			2-monostearin	UP			2-hydroxyglutaric acid	UP			lactic acid	UP
	cystathionine	UP			3-phosphoglycerate	UP			beta-sitosterol	UP			1,5-anhydroglucitol	UP
	citrulline	UP			ribonic acid	UP			stigmasterol	UP			methionine	UP
	sorbitol	DOWN			glucose	UP			3,4-dihydroxyphenylacetic acid	UP			cysteine-glycine	UP
	tocopherol alpha	DOWN			FAD	UP			uridine	DOWN			leucine	UP
	malic acid	DOWN			oxalic acid	UP			cysteine-glycine	DOWN			salicylaldehyde	UP
	isothreonic acid	DOWN			fructose-6-phosphate	UP			cytidine-5'-diphosphate	DOWN			dehydroascorbate	UP
	glycolic acid	DOWN			2-monopalmitin	UP			ascorbic acid	DOWN			myristic acid	Down
	uracil	DOWN			tocopherol alpha	UP			inosine 5'-monophosphate	DOWN			zymosterol	Down
	leucine	DOWN			N-acetylaspartic acid	DOWN			acetophenone	DOWN			pyrazine 2,5-dihydroxy	Down
	3-hydroxy-3-indoleacetic acid	DOWN			inosine 5'-monophosphate	DOWN			pantothenic acid	DOWN			pyrophosphate	Down
	fucose	DOWN			lyxose	DOWN			cytidine	DOWN			1-hexadecanol	Down
	glucose	DOWN			glutamine	DOWN			galactose-6-phosphate	DOWN			aconitic acid	Down
	oleic acid	DOWN			2-aminoadipic acid	DOWN			2-hydroxyvaleric acid	DOWN			hydroxylamine	Down
	palmitic acid	DOWN			pantothenic acid	DOWN			adenosine-5-monophosphate	DOWN			1-monostearin	Down
	lactic acid	DOWN			tyrosine	DOWN			putreanine	DOWN			galactinol	Down
	N-acetyl-D-mannosamine	DOWN			acetophenone	DOWN			alanine	DOWN			conduritol-beta-epoxide	Down
	5-methoxytryptamine	DOWN			putreanine	DOWN			guanosine	DOWN			idonic acid	Down
	beta-sitosterol	DOWN			homocystine	DOWN			N-acetylaspartic acid	DOWN			melibiose	Down
	isoleucine	DOWN			hypoxanthine	DOWN
	levoglucosan	DOWN			phenylalanine	DOWN
	proline	DOWN
